# Supplementary material for: Heritability and genetic correlation between GERD symptoms severity, metabolic syndrome, and inflammation markers in families living in Mexico City
Source: PLoS One. 2017 Jun 5;12(6):e0178815. doi: 10.1371/journal.pone.0178815 (PMC5459455; doi:10.1371/journal.pone.0178815)
Supplement: S1 Dataset — (XLSX) [file pone.0178815.s001.xlsx]

## Sheet: Hoja1
id	n_fam	sex	age	waist	BMI	systolic	diastolic	glucose	triglyce	hdl	fibringn	crp	gerd_24h	gerd_hdi	gerd_upp	gerd_low	gerd_nau	gerd_dre	tot_gerd	DM
1	1	M	79	102.5	28.12			83	217	40.1	268	3.02	0	1	1	1	1	5	9	1
2	1	W	55	107	30.99			82	199	49.3	295	3.41	5	3	4	2	0	3	17	1
3	1	W	34	89.5	28.53			212	767	45.3	343	7.01	1	2	2	4	0	0	9	1
4	1	W	49	81.5	25.97			86	102	43.3	356	18.8	1	1	1	1	1	1	6	0
5	1	W	39	79.5	25.64			87	134	44.2	238	3.02	1	0	0	0	0	1	2	0
6	1	M	43	99	23.81			101	321	36.7	253	3.02	1	1	1	0	0	1	4	0
7	1	M	51	90	27.54			88	349	39	301	3.02	2	3	4	3	1	1	14	0
8	1	W	69	94	32.68			130	162	50.6	253	3.02	1	1	1	4	1	1	9	1
9	1	W	47	88	27.68			88	117	45.9	248	3.02	1	1	1	8	1	1	13	0
10	1	W	26	78	23.15			82	109	43.1	261	3.02	1	5	6	8	1	5	26	0
11	1	W	23	70	20.98			81	116	71.2	285	3.02	1	7	5	6	2	6	27	0
12	1	M	29	86	24.68			81	260	42.9	250	3.02	1	1	1	1	1	2	7	0
13	1	M	21	88.5	24.39			101	138	47.1	229	3.02	2	6	6	6	4	8	32	0
14	1	M	44	92.5	26.96			159	150	36.1	236	3.02	8	3	8	8	1	7	35	1
15	1	W	41	91	32.59			86	98	38.3	257	3.02	2	5	5	6	1	1	20	0
16	1	M	21	84	24.73			76	72	38.9	294	3.02	1	3	4	3	3	8	22	0
17	2	M	75	89	25.59	120	80	105	107	47.6	320	12.1	2	0	0	1	0	0	3	0
18	2	W	70	76.5	21.82	105	75	72	111	73	312	3.02	5	0	0	0	0	9	14	0
19	2	M	55	91	27.14	125	90	95	171	37.6	326	3.02	1	1	1	1	1	1	6	0
20	2	W	50	80	21.72	110	70	81	95	65.8	307	3.02	2	3	1	3	5	6	20	0
21	2	M	31	93	28.01	120	80	88	338	31.6	237	3.02	2	0	0	0	0	0	2	0
22	2	W	28	78	22.14	100	70	81	72	83.7	341	3.02	3	0	0	0	0	9	12	0
23	2	M	27	84	23.28	115	75	84	162	42.2	274	3.02	1	1	1	1	1	1	6	0
24	2	W	51	73	20.45	100	70	79	52	85.5	350	3.02	1	0	0	0	0	0	1	0
25	2	M	27	100.5	30.11	140	90	83	93	52.9	291	3.02	0	1	1	0	0	2	4	0
26	2	W	23	93	25.15	90	60	77	57	63.5	468	5.01	3	1	2	5	0	10	21	0
27	2	M	53	89.5	26.23	135	100	85	128	47.1	232	3.02	4	0	1	1	1	4	11	0
28	2	W	54	81.5	25.18	110	70	86	54	85	337	3.02	1	3	1	1	3	4	13	0
29	2	M	35	102.5	32.21	125	85	86	231	32.3	238	3.02	1	1	1	1	1	1	6	0
30	2	W	30	82	22.21	110	80	81	99	41	276	4.39	1	1	1	1	1	2	7	0
31	2	M	49	86	27.99	140	105	87	72	54.3	270	5.33	1	2	2	0	0	0	5	0
32	2	W	40	94.5	29.14	130	95	88	84	45.8	247	3.02	3	1	3	3	1	4	15	0
33	2	W	20	93	27.93	140	90	85	51	46.4	256	3.02	5	2	5	5	2	6	25	0
34	2	M	39	77.5	23.92	150	96	82	55	67.1	222	3.02	0	0	0	0	0	0	0	0
35	3	W	56	75	23.78	125	80	160	213	47.1	344	3.02	1	1	1	1	1	1	6	1
36	3	W	50	87.5	26.14	130	70	84	285	52.3	262	3.02	3	1	4	0	0	0	8	0
37	3	W	48	72	19.9	120	70	225	74	46.7	346	3.02	2	2	2	2	1	5	14	1
38	3	M	58	91	26.99	130	80	90	166	33.3	254	3.02	10	10	6	9	1	1	37	1
39	3	M	48	93.5	28.01	115	80	90	199	24.6	245	3.02	1	1	1	1	1	1	6	0
40	3	M	22	84.5	23.74	120	80	80	123	38.5	264	3.02	4	4	5	4	2	1	20	0
41	3	W	22	82	24.97	90	60	76	257	38.5	321	3.02	2	1	1	1	1	1	7	0
42	3	M	19	84	23.43	100	60	83	93	27	234	3.02	1	1	1	1	1	1	6	0
43	3	M	20	76.5	23.81	110	70	74	75	40.4	228	3.02	1	1	1	1	1	1	6	0
44	3	M	31	93	27.68	120	80	84	130	36.9	293	5.01	1	2	3	3	1	1	11	0
45	3	W	16	77	23.53	100	60	84	111	34.2	319	3.02	2	1	2	1	1	2	9	0
46	3	W	45	88	29.22	130	90	84	251	41.2	314	3.02	2	1	1	1	1	1	7	0
47	3	M	49		27.59	100	70	66	235	34.6	300	3.02	5	1	1	1	1	1	10	0
48	3	W	27	92.5	28.8	110	70	90	299	45.1	293	3.02	3	3	1	1	1	1	10	0
49	3	M	26	96	28.72	128	80	84	187	29.7	283	4.36	1	0	0	0	0	5	6	0
50	3	W	18	71	23.6	100	60	77	110	44.6	287	3.02	5	1	4	1	1	1	13	0
51	3	W	59	98.5	34.72	138	80	96	197	36.1	467	5.8	3	2	2	2	2	2	13	0
52	3	M	45	106	32.02	120	80	149	523	21.5	254	3.02	2	0	0	1	0	1	4	1
53	3	M	20	91	29.32	130	80	83	243	35.6	225	3.02	5	7	6	6	1	1	26	0
54	3	W	44	97.5	33.78			95	164	42.7	292	3.71	2	1	1	1	1	2	8	0
55	3	W	21	66	20.5	100	70	80	94	47.6	260	3.02	6	3	10	8	2	9	38	0
56	3	M	51	84	25.39	110	70	115	109	34	492	3.02	2	0	0	0	0	0	2	0
57	3	W	48	78	22.97			77	81	26.6	290	3.02	0	0	0	0	0	0	0	0
58	3	W	21	68	20	112	70	78	59	36.4	416	3.47	3	0	3	0	0	3	9	0
59	3	M	18	76.5	20.52	110	70	76	66	32.8	275	3.02	2	0	0	0	0	0	2	0
60	3	W	63	84.5	26.67	118	80	123	195	40.8	465	2.64	10	1	1	1	2	10	25	1
61	3	W	34	80.5	24.56	100	60	108	169	37.7	373	2.73	2	2	2	1	1	10	18	0
62	3	W	30	73.5	22.23	118	70	88	88	35.4	267	1.32	2	1	1	1	1	8	14	0
63	3	M	35	88	26.64	130	90	94	110	52.8	245	1.43	3	1	1	1	1	2	9	0
64	3	M	66	91	28.62	110	60	104	53	36.4	257	2.1	1	1	1	10	1	10	24	0
65	3	M	35	87.5	25.91	110	60	105	173	39.1	258	1.57	1	1	1	1	1	2	7	0
66	4	W	65	87.5	29.25	146	70	163	217	34.9	517	12.4	3	8	3	6	0	5	25	1
67	4	W	63	81	29.01	100	80	116	180	46.3	450	12.7	3	0	0	0	0	6	9	1
68	4	W	54	79	28.22	100	60	97	209	34.7	263	4.09	2	0	0	0	0	6	8	0
69	4	W	51	83	30.92	130	60	79	118	51.6	335	5.15	0	0	0	0	0	8	8	0
70	4	W	50	76.5	27.28	118	60	93	137	46.9	394	2.91	1	1	1	1	1	1	6	0
71	4	M	52	114.5	37.4	110	70	87	203	30.6	274	1.9	1	1	1	2	1	1	7	0
72	4	W	37	84	28.92	110	80	91	374	11.9	432	4.54	3	1	1	0	0	8	13	0
73	4	M	41	102.5	30.73	118	88	75	206	43.9	309	13.2	8	1	0	0	0	7	16	0
74	4	W	31	95	35.06	110	60	78	185	29.5	420	4.52	3	0	0	0	2	4	9	0
75	4	W	24	78.5	26.7	100	60	77	95	33.2	291	3.83	4	1	2	0	3	5	15	0
76	4	M	27	77.5	23.36	90	60	71	75	29.8	301	2.79	1	1	1	1	0	1	5	0
77	4	W	20	65	19.22	100	60	71	72	42.7	364	1.69	2	0	1	1	0	5	9	0
78	4	W	45	92.5	33.97	110	60	99	192	22.3	352	6.52	4	0	5	5	0	4	18	0
79	5	M	61	97	29.2	146	90	118	44	25.6	307	2.06	10	10	10	10	0	10	50	1
80	5	W	57	92	32.05	140	80	244	800	25.9	328	4.57	0	0	0	0	0	6	6	1
81	5	W	55	87	28.41	118	70	100	129	48.2	353	5.35	1	1	0	0	0	2	4	0
82	5	W	57	92	31.58	130	90	102	215	37.6	362	4.66	10	0	10	10	0	10	40	0
83	5	W	49	97	33.56	110	70	158	193	52.5	370	7.48	2	8	8	9	1	6	34	1
84	5	W	44	84	25.89	110	60	82	104	61.3	236	1.68	1	0	0	0	0	0	1	0
85	5	M	62	125	42.28	110	70	93	285	18.9	263	2.41	1	1	1	1	1	2	7	0
86	5	M	34	108	36.57	120	80	98	96	29.2	257	2.56	3	3	9	9	0	9	33	1
87	5	W	26	99	32.83	130	80	182	116	31	380	7.46	0	0	0	2	0	7	9	1
88	5	W	36	86.5	30.54	110	70	88	134	36.3	246	3.55	4	6	1	1	5	9	26	0
89	5	M	18	77	22.32	100	60	82	93	29.2	230	2.06	2	1	1	1	1	1	7	0
90	5	M	19	90	30.08	110	70	78	140	27.2	248	1.91	1	0	0	0	0	0	1	0
91	5	W	33	101	31.57	125	85	308	239	30.2	260	4.36	2	0	0	3	0	8	13	1
92	5	W	35	71.5	21.23	80	60	87	101	59.5	257	1.58	4	0	0	2	0	2	8	0
93	5	W	58	95.5	31.16	140	100	98	151	39.3	306	4.97	5	1	1	2	0	3	12	0
94	5	W	23	70	22.89	80	60	72	100	48.6	314	1.26	0	0	1	0	0	0	1	0
95	5	M	27	97	27.47	120	90	95	185	19.1	447	21	8	1	9	9	9	9	45	0
96	6	M	77	90	25.91	120	60	237	144	35.9	322	1.64	2	0	0	0	0	5	7	1
97	6	W	75	84	31.2	100	70	114	89	70.4	367	1.82	6	1	6	6	1	5	25	1
98	6	M	56	110	36.2	120	60	108	203	24.5	598	27.9	2	0	3	0	0	3	8	0
99	6	W	49	83	27.59	118	70	96	207	44.1	391	4.53	4	0	0	0	0	3	7	0
100	6	W	54	93	34.19	130	80	171	95	39.5	332	1.87	6	1	1	1	1	10	20	1
101	6	M	58	109	32.08	130	70	135	201	24.9	241	1.94	2	2	0	1	1	7	13	1
102	6	M	52	100.5	31.64	114	80	375	637	44.5	284	3.45	1	1	1	1	1	1	6	1
103	6	W	43	96.5	30.39	120	80	335	500	31.7	329	7.21	6	1	1	3	0	8	19	1
104	6	W	50	118.5	51.31	110	80	78	67	65.9	350	1.87	3	1	1	2	1	5	13	0
105	6	W	38	83	30.26	106	80	87	89	60	249	1.77	5	0	0	0	0	2	7	0
106	6	W	36	89	32.47	108	70	88	120	62.3	350	2.06	5	1	0	1	0	9	16	0
107	6	W	44	78.5	25.53	100	60	176	127	32.4	320	3.74	4	0	0	0	0	3	7	1
108	6	W	24	82.5	27.18	110	60	82	119	36	305	3.62	2	1	4	1	1	1	10	0
109	6	W	23		21.36	110	70	83	129	49.9	823	62.6	5	5	4	5	7	8	34	0
110	6	M	32	124	41.03	110	70	291	218	25.2	340	4.44	3	0	0	0	0	8	11	1
111	6	W	29	98	37.25	110	66	85	161	21.3	397	5.79	7	0	0	4	0	10	21	0
112	6	M	27	101.5	32.72	100	60	78	556	25	262	4.01	4	2	3	1	0	2	12	0
113	6	M	26	117	39.08	112	60	129	589	21.5	257	2	3	1	1	1	1	3	10	1
114	6	W	25	93	34.24	110	70	80	88	37.1	392	4.51	6	0	0	0	1	1	8	0
115	6	M	23	111	39.56	110	70	80	213	31.8	317	3.59	1	1	1	0	0	0	3	0
116	6	W	20	98.5	36.36	118	70	83	232	32	364	5.79	5	6	4	1	1	6	23	0
117	6	M	21	80	23.03	110	50	89	103	33.5	341	5.47	2	2	0	0	0	0	4	0
118	6	W	19	86	33.59	110	70	78	101	40.5	337	3.64	3	0	0	0	0	0	3	0
119	6	W	17	74	25.39	110	60	73	61	33.5	279	2.81	4	2	4	1	0	4	15	0
120	7	M	61	100.5	30.49	100	70	113	155	32	462	23.4	7	1	1	1	10	10	30	1
121	7	W	63	79	27.03	100	70	108	127	50.3	360	4.43	1	1	2	1	1	1	7	1
122	7	M	60	90	26.11	90	60	91	264	26.6	293	2.97	4	1	0	0	0	0	5	0
123	7	W	57	86.5	28.62	110	70	90	106	41	285	1.05	0	0	0	0	0	10	10	0
124	7	W	49	79.9	25	100	60	93	123	43.7	289	2.2	4	6	9	1	0	0	20	0
125	7	W	51	91	33.33	130	70	83	217	42.4	279	3.41	3	1	1	1	1	0	7	0
126	7	M	37	90	28.44	100	60	88	375	33.9	346	2.7	6	2	6	1	1	6	22	0
127	7	W	38	85	28.13	100	60	86	230	24	544	23.3	4	4	5	1	0	1	15	0
128	7	W	21	82	25.81	100	60	80	80	35.2	327	3.48	3	2	2	2	4	9	22	0
129	7	M	31	69.5	22.77	120	80	79	96	52.6	330	3.93	1	0	0	0	0	1	2	0
130	7	M	33	87	26.11	114	70	86	466	37.2	224	2.54	8	2	5	4	2	10	31	0
131	7	W	40	82.5	27.66	110	70	85	164	47.9	367	2.54	1	1	2	1	1	1	7	0
132	7	M	27	71	21.93	110	70	80	69	48.8	264	1.67	0	2	4	1	0	1	8	0
133	7	M	25	82.5	25	110	70	91	206	36.1	376	11.2	2	1	1	0	0	9	13	0
134	7	M	20	94.5	29.35	110	70	92	187	25.6	230	1.26	3	2	1	1	0	1	8	0
135	7	M	24	74	22.05	100	60	98	50	31.4	202	1.48	2	1	2	2	3	1	11	0
136	7	M	34	79.5	24.98	100	70	89	115	37.1	189	1.16	3	5	3	7	0	5	23	0
137	7	M	29	103	30.69	120	70	85	648	33.2	266	3.3	3	3	0	1	0	0	7	0
138	7	W	24	65.8	20.45	90	60	85	102	51.2	316	1.97	1	1	1	1	1	0	5	0
139	7	W	20	71.3	22.67	90	60	77	130	38.9	281	2.06	2	5	7	2	0	0	16	0
140	8	W	80	98	33.75	110	60	91	133	51	377	1	2	0	0	0	0	5	7	1
141	8	W	58	93	29.97	118	70	99	143	40.9	557	1.81	10	0	0	0	0	0	10	0
142	8	M	61	87.5	23.59	110	60	149	248	23.1	340	1	2	2	0	0	0	2	6	1
143	8	M	58	99.5	31.57	142	90	105	255	37.8	317	1.49	1	2	1	1	1	1	7	0
144	8	W	56	104	33.3	118	70	116	264	37.9	276	2.59	4	6	0	0	0	0	10	0
145	8	W	52	87.5	26.7	100	60	185	112	50.3	404	1.69	2	4	0	6	1	9	22	1
146	8	W	50	79	23.12	110	70	167	166	41.8	574	1.27	2	4	5	3	1	8	23	1
147	8	W	43	88	29.59	105	70	88	112	37.6	281	1	0	0	2	1	0	6	9	0
148	8	M	31	104	28.69	120	70	92	282	34	311	1.94	2	9	9	7	3	0	30	0
149	8	W	21	110	34.05	110	70	101	194	29.7	596	2.09	0	2	2	0	1	1	6	0
150	8	M	37	130.5	39.58	120	80	128	165	32.5	337	6.15	7	5	4	2	0	2	20	1
151	8	W	34	117	46.84	130	60	100	249	33	302	3.81	1	1	3	3	0	1	9	0
152	8	W	33	70	22.43	90	60	83	132	52.6	235	1.07	1	1	1	2	0	3	8	0
153	8	M	24	101	30.3	130	90	76	113	48.7	558	2.69	1	1	3	2	1	2	10	0
154	8	W	19	69.5	19.14	100	70	102	127	50.5	558	1.06	1	4	4	0	0	0	9	1
155	8	M	18	108	38.64	130	70	97	203	29.8	331	2.24	2	1	0	0	0	1	4	0
156	9	M	78	102.5	31.64	136	80	117	297	31.8	371	3.18	6	6	3	2	2	0	19	1
157	9	W	62	76	24.24	100	60	81	191	42.7	302	3.04	0	0	2	1	4	1	8	0
158	9	W	72	105	31.53	130	70	93	127	52.4	484	6.33	1	1	1	1	1	1	6	0
159	9	M	70	94.5	29.4	148	64	123	448	27.7	353	3.57	1	1	2	3	1	2	10	0
160	9	W	60	70	25.45	110	60	87	130	65.8	389	3.28	1	0	0	0	0	0	1	0
161	9	M	70	100	28.6	123	70	95	69	37.4	310	2.33	0	0	0	0	0	0	0	0
162	9	W	57	110	40.34	126	80	175	204	44.6	542	21.1	2	0	0	0	0	0	2	1
163	9	W	45	104	35.92	100	60	84	103	43.5	420	9.66	1	0	0	0	0	8	9	0
164	9	W	44	84.5	29.05	112	70	68	90	40.4	471	8.42	2	1	4	4	3	1	15	0
165	9	M	40	84.5	24.91	110	70	83	303	36.1	375	3.86	0	0	0	0	0	0	0	0
166	9	M	42	110	36.81	120	60	322	364	31.2	372	5.88	1	1	1	1	1	1	6	1
167	9	W	52	94	34.48	130	70	88	208	44.5	256	3.41	0	0	0	3	0	0	3	0
168	9	M	16	79	23.18	110	70	96	157	33.3	245	2.32	0	1	1	1	1	3	7	0
169	9	W	54	87	28.23	130	90	95	155	42.5	290	4.17	7	1	10	10	10	10	48	0
170	9	W	19	96.5	22.97	98	60	83	120	55.3	282	2.51	1	1	1	1	0	1	5	0
171	9	M	21	73	21.6	100	60	85	91	50.8	248	1.65	4	1	1	6	0	1	13	0
172	9	W	63	102.5	35.44	110	70	92	150	31.8	360	8.84	3	1	1	1	1	1	8	0
173	10	M	85	90	24.61	120	60	96	305	28.3	291	1.55	1	3	0	0	0	0	4	0
174	10	W	83	82	24.46	110	70	115	101	41.8	493	4.66	0	2	0	3	0	0	5	0
175	10	W	61	81.5	26.84	138	70	88	76	46.3	465	10.8	2	2	2	5	0	0	11	0
176	10	W	58	80	23.71	108	60	90	74	58.1	379	2.47	2	3	1	2	0	1	9	0
177	10	M	60	89	23.7	138	70	92	80	36.5	303	2.59	0	0	0	0	0	0	0	0
178	10	W	54	70	25.6	110	60	95	139	61.2	368	2.25	2	1	1	1	1	8	14	0
179	10	M	56	92.5	26.4	122	80	109	208	42.2	439	12.7	1	4	0	1	0	1	7	0
180	10	M	36	85	26.4	120	60	91	330	29	284	4.25	5	0	0	0	0	1	6	0
181	10	M	31	91.5	25.56	106	70	90	258	32.3	529	23.4	3	1	0	2	0	2	8	0
182	10	W	28	66	16.73	90	70	84	41	49.4	316	1.11	3	1	0	1	0	1	6	0
183	10	W	26	81	26.03	94	50	80	131	58.7	523	6.61	3	1	1	6	6	10	27	0
184	10	M	65	106	32.35	160	90	97	281	29.6	568	31.3	2	0	0	0	0	0	2	0
185	10	M	33	81.5	21.95	114	60	91	179	32.8	319	1.26	0	0	0	0	0	3	3	0
186	10	W	81	75	20.96	130	80	90	74	43	341	1.63	0	0	0	0	0	0	0	0
187	10	W	53	69.5	22.41	110	60	79	140	49.3	459	3.11	2	0	8	4	0	0	14	0
188	11	W	65	87	30.32	150	90	107	111	71	228	6.87	1	0	6	0	0	3	10	0
189	11	W	69	83	28.36	110	70	90	523	39.1	289	6.45	5	1	2	1	2	8	19	0
190	11	W	53	92.5	34.72	140	90	117	124	42.4	259	12.1	2	1	0	1	0	0	4	1
191	11	W	40	71.5	23.5	120	80	75	100	52.9	221	1.94	1	0	0	0	0	4	5	0
192	11	W	37	65	20.51	120	70	83	64	60.3	249	1.69	9	0	3	9	2	7	30	0
193	11	W	34	70.5	22.43	90	60	84	110	52.3	205	3.54	1	1	1	1	3	6	13	0
194	11	M	30	92.5	28.04	120	80	86	89	34.2	226	2.15	6	9	2	4	0	9	30	0
195	11	W	30	84	30.06	120	70	74	164	53.6	406	7.63	6	10	5	7	7	0	35	0
196	11	W	29	70	19.92	100	70	77	39	65.1	236	2.66	2	0	3	4	0	9	18	0
197	11	M	32	96	32.63	120	90	82	283	33.5	225	5.36	3	6	3	6	0	10	28	0
198	11	M	33	101	33.09	110	80	79	105	34.8	267	3.67	2	0	0	0	0	0	2	0
199	11	M	70	104	29.76	112	90	101	149	34.6	274	2.8	7	4	4	1	3	5	24	0
200	11	W	69	96	31.43	140	80	119	214	49.9	238	5.44	3	5	1	3	5	2	19	1
201	11	W	62	84.5	27.77	120	72	89	129	59.2	300	3.41	3	10	8	4	10	8	43	0
202	12	W	69	98	37.72	140	80	102	189	55.7	446	9.18	4	0	0	0	0	0	4	1
203	12	W	64	63.5	26.27	120	70	92	256	47.1	250	2.73	0	0	0	0	0	0	0	1
204	12	M	75	85.5	23.81	120	75	95	80	39.5	311	3.15	3	0	0	0	0	0	3	1
205	12	W	55	72	23.63	115	70	95	65	70.9	302	1.2	1	0	0	0	0	9	10	0
206	12	M	60	109	33.22	110	80	122	141	28.9	309	5.14	2	0	0	0	0	0	2	1
207	12	M	36	150	59.52	140	90	97	108	28.7	503	19.1	0	0	0	0	0	0	0	0
208	12	M	46	127	43.5	160	100	100	168	28.5	431	5.76	4	10	2	1	0	1	18	0
209	12	W	51	94.5	26.49	126	84	103	351	45.6	366	9.33	8	0	0	0	0	0	8	1
210	12	M	52	90	27.58	120	80	72	216	42.9	241	2.37	1	0	0	0	0	0	1	0
211	12	W	49	80	28.54	100	70	87	220	49.4	282	7.33	4	2	0	0	0	3	9	0
212	12	W	47	75	24.97	130	95	94	148	42.3	388	4.11	2	0	0	0	0	0	2	0
213	12	M	32	98	29.98	110	75	89	321	34.9	369	4.79	2	1	1	1	1	1	7	0
214	12	W	19	77.5	25.64	120	75	80	172	40.7	340	4.95	2	1	0	1	0	3	7	0
215	12	W	18	84	31.22	90	60	65	142	44.8	432	5.47	8	3	9	8	3	3	34	0
216	13	W	71	94	30.76	180	80	212	220	59	505	12.2	5	5	5	3	3	5	26	1
217	13	W	66	88	28.16	120	80	201	171	47	360	7.4	2	3	1	0	1	1	8	1
218	13	W	58	86	27.47	130	70	134	187	27	382	3.68	6	1	1	1	1	3	13	1
219	13	W	60	92.5	29.55	160	90	108	199	50	387	7.41	3	2	1	1	0	3	10	0
220	13	W	64	91.5	29.05	120	80	196	348	51	440	16.4	4	1	7	6	1	8	27	1
221	13	W	48	116	44.46	160	90	80	99	54	570	38.1	3	0	0	0	0	0	3	0
222	13	W	35	77	22.86	100	70	89	105	53	321	5.82	2	0	0	0	0	0	2	0
223	13	W	64	88	30.92	90	70	160	104	54	490	20.2	7	1	6	1	2	3	20	1
224	13	W	34	88	27.99	120	80	84	57	64	319	6.21	3	8	6	6	1	9	33	0
225	13	W	53	94	29.94	140	80	234	289	48	301	8.26	5	9	5	6	7	9	41	1
226	13	M	48	91	25	120	80	320	316	45	388	8.56	7	0	0	0	0	2	9	1
227	13	M	52	98	28.69	120	80	94	608	40	498		4	1	1	0	1	4	11	0
228	13	M	45	90	25.04	120	80	83	212	40	279	2.63	2	1	1	1	1	2	8	0
229	13	W	37	75.5	23.92	120	80	96	152	45	318	2.58	2	2	3	2	1	2	12	1
230	13	W	34	72	24.03	120	70	84	98	43	374	7.37	4	1	0	0	0	1	6	0
231	13	W	24	83	27.31	130	80	80	228	40	346	5.14	7	1	0	1	1	2	12	0
232	13	W	38	89	28.76	100	70	79	57	48	354	3.41	4	4	3	3	1	3	18	0
233	13	W	28	78.5	23.31	110	80	79	113	59	379	3.88	6	1	2	1	1	7	18	0
234	13	W	20	72.7	18.73	120	80	83	82	59	358	1.9	6	5	0	6	3	2	22	0
235	13	M	36	93	27.89	150	90	91	228	37	253	2.31	6	5	3	3	1	2	20	0
236	14	W	60	93	28.67	150	90	294	466	39	282	2.94	0	0	0	0	0	0	0	1
237	14	M	62	100	30.46	130	80	97	153	33	376	2.64	0	0	0	0	0	10	10	0
238	14	W	58	91.3	31.58	130	80	98	208	48	375	4.08	7	7	8	6	1	1	30	0
239	14	M	56	105	33.26	150	90	107	630	30	247	1.99	1	2	2	2	2	2	11	0
240	14	W	58	89.5	28.89	130	80	110	138	43	270	1.45	5	5	5	5	7	5	32	1
241	14	W	54	85	30.12	150	90	100	440	39	360	3.5	0	0	0	0	0	0	0	0
242	14	W	52	96.5	32.89	150	90	187	191	39	278	4	6	5	4	5	7	6	33	1
243	14	M	49	97	24.62	110	70	83	253	35	295	4.82	2	1	1	2	2	1	9	0
244	14	W	45	88.5	28.41	130	90	79	175	32	347	2.55	1	1	1	1	2	3	9	0
245	14	W	42	107.5	46.99	140	90	86	132	32	313	11	5	5	3	3	3	4	23	0
246	14	M	36	111	35.15	130	80	74	259	39	331	3.05	2	2	7	1	0	0	12	0
247	14	M	30	105	30.46	140	90	84	313	36	266	3.65	2	4	0	0	0	10	16	0
248	14	M	27	109	33.33	120	70	85	304	31	263	5.01	0	0	0	0	0	10	10	0
249	14	W	38	124	44.04	130	80	169	179	48	439	11.6	6	9	7	9	10	4	45	1
250	14	W	25	91.1	28.7	130	70	87	163	70	334	4.85	5	1	4	4	1	6	21	0
251	14	W	24	104.5	39.74	120	80	89	267	31	368	5.85	0	0	0	0	0	0	0	0
252	14	W	22	77	24.01	120	70	77	145	34	288	1.99	3	8	6	6	2	2	27	0
253	14	M	19	97.5	29.03	130	80	81	180	39	264	4.02	4	6	6	6	6	4	32	0
254	14	W	18	64.5	19.47	90	70	78	126	41	229	1.95	5	0	3	2	1	1	12	0
255	14	W	20	78.8	23.63	110	70	86	40	55	300	4.51	2	2	1	1	1	3	10	0
256	14	M	33	96	29.74	130	80	85	147	37	255	2.75	2	1	1	1	0	3	8	0
257	14	W	32	93.8	35.8	120	70	81	111	48	429	7.67	3	1	2	5	1	1	13	0
258	14	M	35	107.5	35.2	150	90	119	215	30	256	3.35	8	10	10	10	7	8	53	0
259	14	M	35	102.5	31.55	160	90	97	437	31	285	4.28	7	6	5	6	3	8	35	0
260	14	M	40	87.5	24.16	110	60	111	95	36	267	2.32	5	6	1	4	2	5	23	0
261	15	W	61	84	23.78	160	80	223	204	37	284	2.97	2	4	3	3	3	1	16	1
262	15	M	71	87	24.17	120	80	76	193	41	237	4.95	1	2	2	2	2	2	11	0
263	15	W	73	89.5	28.36	130	90	98	254	34	384	3.12	1	1	3	2	3	2	12	0
264	15	M	45	98	30.1	100	70	231	608	32	246	2.86	7	5	3	3	0	2	20	1
265	15	M	41	96.7	31.05	120	80	97	243	32	295	3.38	2	0	0	0	0	2	4	0
266	15	W	33	73.4	19.7	140	80	117	303	28	278	2.8	6	8	4	4	1	1	24	1
267	15	W	30	70.6	20.13	90	70	193	99	35	215	2.38	2	1	1	1	1	2	8	1
268	15	M	46	85.7	23.77	120	80	86	177	44	321	10.1	6	6	6	3	4	2	27	0
269	15	W	41	107	42.04	120	80	101	139	38	273	4.89	1	1	1	3	4	5	15	0
270	15	W	24	69.4	20.81	80	60	79	91	43	242	1	7	0	3	2	0	5	17	0
271	15	W	37	79	25.29	100	60	107	178	49	506	10.8	2	1	1	4	0	4	12	1
272	15	W	29	79	24.06	120	80	87	120	36	342	8.71	1	2	3	6	1	10	23	0
273	15	W	41	78	25.72	120	80	94	362	33	252	2.8	2	3	3	3	1	1	13	0
274	15	W	41	83.5	30.54	112	70	89	282	38	464	8.74	1	1	1	1	1	1	6	0
275	15	M	46	97	27.73	130	70	66	76	52	413	2.26	1	1	1	1	1	1	6	0
276	15	W	42	91.3	30.43	150	90	92	210	49	261	1.9	4	0	0	6	0	0	10	0
277	15	M	25	86.7	25.8	120	80	93	153	51	245	2.5	3	0	0	2	0	0	5	0
278	15	M	22	75	21.3	120	70	88	195	41	253	3.22	1	2	1	1	1	5	11	0
279	16	M	50	93.7	28.63	120	80	89	127	31	325	2.61	2	2	2	1	2	2	11	0
280	16	W	49	88	27.83	130	80	99	460	37	410	3.32	1	1	1	1	1	1	6	1
281	16	W	47	86	24.46	130	80	132	258	35	373	4.09	5	1	1	1	0	0	8	1
282	16	W	23	115.5	39.66	120	80	101	127	40	374	2.89	5	1	1	3	1	1	12	0
283	16	W	29	102.5	32.87	140	80	81	191	39	280	6.98	10	1	1	1	1	6	20	0
284	16	W	28	95.6	29.94	120	70	94	140	37	360	8.56	3	2	2	1	1	1	10	1
285	16	M	22	107	32.91	130	80	88	256	31	274	2.51	9	4	0	0	0	3	16	0
286	16	W	20	82.5	28.83	120	80	84	210	36	407	3.01	0	0	0	0	0	0	0	0
287	16	W	36	97.5	30.84	110	80	84	193	28	328	2.03	7	7	3	2	1	1	21	0
288	16	W	38	93.5	31.22	120	80	142	507	31	336	7.1	1	1	1	2	2	0	7	1
289	16	W	33	97.5	31.38	120	80	94	97	31	288	2.29	9	10	10	10	10	9	58	0
290	16	W	20	64.5	18.66	110	70	79	76	47	240	1.04	5	3	4	3	0	2	17	0
291	16	M	19	94	27.66	110	70	88	114	36	315	8.64	6	2	1	3	0	0	12	0
292	16	M	19	78.5	23.92	110	70	82	83	35	247	1.54	3	4	1	1	0	6	15	0
293	16	W	20	79.8	25.53	120	80	88	83	30	284	2.53	5	5	6	7	3	7	33	0
294	17	W	34	80	26.03	110	80	98	89	34	295	3.47	1	0	0	1	0	0	2	0
295	17	M	64	87.5	24.35	120	80	102	182	31	224	1.81	2	1	1	2	1	8	15	0
296	17	W	74	81	25.2	120	90	100	102	41	242	3.63	3	1	3.5	1	0	0	8.5	0
297	17	W	69	82.5	24.78	110	80	81	146	51	238	1.79	3	3	8	7	1	7.5	29.5	0
298	17	W	62	82.5	27.38	120	60	90	125	41	248	1.2	5.5	0	0	5	0	5	15.5	0
299	17	M	53	96.5	28.39	120	70	97	460	30	199	1	2	0	0	3	0	9.5	14.5	0
300	17	W	64	104.5	32.25	150	80	87	109	54	343	2.42	1.5	1	1	1	1	5	10.5	0
301	17	W	22	65	18.9	100	80	82	87	75	239	2.35	1	1	1	3.5	1	3	10.5	0
302	17	W	46	95.5	30.44	120	90	95	157	45	254	3.91	2	0	0	2	0	3	7	0
303	17	W	43	88.5	25.71	110	70	87	130	44	229	1	4	1.5	1	2	5	0	13.5	0
304	17	M	41	84.6	27.04	120	90	83	169	41	191	1	2	1.5	5.5	3	3	6	21	0
305	17	M	34	101	30.78	130	70	90	203	35	234	2.75	3	2	1	1	0	5	12	0
306	17	M	27	86.5	25.03	120	80	81	76	50	231	2.05	2	1	0	1.5	3	3	10.5	0
307	17	W	61	76.3	23.65	140	70	96	205	59	275	1.22	5	4	6	3	0	0	18	0
308	17	W	59	85.5	30.54	140	100	96	192	41	279	2.2	4	2	4	7	1	6	24	0
309	17	W	57	74	22.43	160	100	92	131	48	323	2.96	5	0	0	0	0	0	5	0
310	17	W	53	81	25.22	150	100	94	104	60	278	3.85	1	1	1	1.5	0	0	4.5	0
311	17	M	57	105.5	28.08	110	70	106	126	32	234	1	1	1	2	1	1	1	7	0
312	17	M	55	99	30.84	150	90	88	255	36	310	7.12	2	1	0	1	0	2	6	0
313	17	W	58	89.2	27.78	110	70	89	86	40	352	5.43	1.5	1	1	1	0	0	4.5	0
314	17	W	28	72	21.3	100	70	87	85	42	230	1	5.5	3	1	5	0	5.5	20	0
315	17	M	23	81.4	25.61	130	90	92	48	48	212	1	2	0	1	1	1	1	6	0
316	17	M	16	81.5	24.34	120	80	87	102	30	234	1.27	1	1	1	2	1	1	7	0
317	17	M	28	77.5	22.28	120	80	90	86	40	215	1	2	0	0	3.5	0	0	5.5	0
318	17	W	27	69.8	19.46	110	70	83	88	54	254	2.26	2	0	2	1	0	0	5	0
319	17	W	25	77.5	22.86	130	80	82	80	50	122	2.04	2	2	1	2	0	1	8	0
320	17	W	23	76	22.27	110	70	85	50	34	461	26.6	4	6	8	9	9	7	43	0
321	17	M	31	94.5	27.14	120	80	86	93	30	317	4.02	4.5	3	4	1	0	1	13.5	0
322	17	M	48	97.7	26.95	120	80	107	243	32	264	1.41	3	2	1	1	0	4	11	0
323	17	M	21	83	23.12	110	70	78	145	38	242	3.27	1.5	1.5	1	1	5	5	15	0
324	17	M	51	82.5	21.23	110	70	82	76	37	346	2.18	1	1	0	0	0	6	8	0
325	17	W	41	86.5	29.04	120	80	92	96	31	266	1.61	0	0	0	1	0	2	3	0
326	18	W	61	104	32.26	130	80	161	249	38	349	4.64	3	1	1	1	1	1	8	1
327	18	M	60	98.5	29.17	130	80	285	342	33	346	3.9	6	1	1	1	1	2	12	1
328	18	W	41	86.5	28.44	140	80	98	515	34	353	2.2	1	1	1	1.5	2	5	11.5	0
329	18	M	40	101.2	30.12	140	90	105	675	32	272	2.1	2	4	2	0	0	1	9	0
330	18	W	42	87	27.06	120	80	92	312	35	299	2.1	3	1	3	2	1	1	11	0
331	18	W	37	101.5	35.26	130	90	102	159	41	326	4.13	2	1	0	0	0	5	8	0
332	18	M	35	114	35.08	140	90	383	95	59	357	11.1	5.5	9	5	4	1	10	34.5	1
333	18	W	37	78	24.97	130	80	93	119	39	258	1.2	5	8	7	9	1	7	37	0
334	18	M	33	108.8	30.49	130	90	99	400	29	257	4.04	2	2.5	1	1	1	1	8.5	0
335	18	M	31	116	33.63	140	100	108	236	28	324	4.01	2	7	1	1	1	6	18	0
336	18	W	29	94.9	34.52	130	80	91	138	32	376	7.58	2	8	2	1.5	1.5	5	20	0
337	18	W	25	82.7	27.83	140	100	109	311	31	342	8.11	2	1	0	0	0	0	3	0
338	18	M	25	88.4	27.25	120	80	92	194	49	281	2.06	2	4	6	4	0	3	19	0
339	18	W	19	79.5	24.46	120	80	94	89	41	347	10.9	1.5	9	7	9	3	4	33.5	0
340	18	M	19	85	24.54	120	70	92	96	28	330	5.8	1	1	1	1	1	1	6	0
341	19	W	85	76	23.78	90	60	85	124	69	318	3.5	2	0	0	0	0	0	2	0
342	19	W	80	78.5	29.67	120	70	215	230	36	213	1	1	1	1	1	1	1	6	1
343	19	M	78	104	27.06	100	70	119	210	31	390	8.4	9	10	9.5	9	10	10	57.5	1
344	19	W	56	98.6	43.12	110	80	88	161	57	340	6.8	5	3	4.5	2	0	1	15.5	0
345	19	W	60	94.6	32.46	150	80	124	329	48	441	5.49	2.5	0	0	0	0	0	2.5	1
346	19	W	47	122	43.57	110	70	89	137	52	413	6.19	2	5	3	4.5	7	7	28.5	0
347	19	W	46	110	47.47	130	80	111	208	32	249	4.8	6	5.5	1	9	1	1	23.5	0
348	19	M	40	115	36.78	110	70	108	141	33	215	3	1.5	0	3	2	2	2	10.5	1
349	19	M	43	147	58.82	160	90	136	147	36	552	30.5	1	1	1	1	0	6	10	1
350	19	W	34	86	33.47	100	60	113	234	35	244	5.2	4	2	4	2	1	5	18	1
351	19	W	32	84.3	27.3	110	80	86	67	65	263	3.69	1	5	2	1.5	0	0	9.5	0
352	19	W	23	81.6	25.95	110	70	79	74	49	291	2	3	0	0	0	0	0	3	0
353	19	M	18	102	35.43	110	80	91	81	54	227	4.6	6	4	8	8	6	6	38	0
354	19	M	18	109	36.28	110	60	94	293	33	335	2.97	1	1	0	1	1	1	5	0
355	19	M	19	89.7	26.16	100	60	83	111	30	235	1.8	5	6.5	3	5	7	10	36.5	0
356	20	M	86	85.3	24.46	140	80	88	177	35	454	7.03	1	1	2	2	1	1	8	0
357	20	W	46	80.7	24.75	100	60	91	149	41	301	1.51	4	3	2	1.5	1	1	12.5	0
358	20	M	61	100.2	27.08	110	60	88	153	29	226	3.16	3	0	0	2	0	1	6	0
359	20	M	27	83	24.11	110	60	86	387	29	218	1.87	1.5	1	1	1	1	3	8.5	0
360	20	W	53	83.2	21.09	130	70	92	538	38	312	3.77	3	2	2	2	2	2	13	0
361	20	W	46	87	24.77	120	70	96	362	41	363	5.85	5	1	1	1	1	1	10	0
362	20	M	49	83	25.39	110	70	99	451	31	371	5.57	1	1	1	1	1	1	6	0
363	20	M	42	90.3	26.31	110	70	101	319	38	258	2.22	4	9	4.5	1	2	9	29.5	0
364	20	M	28	94	28.69	130	70	95	264	32	278	4.87	1	1	1	1	1	4.5	9.5	0
365	20	M	26	92.5	30.45	110	70	80	200	33	270	3.25	1	0	1	1	1	1	5	0
366	20	M	25	74.7	21.96	120	80	95	169	45	225	1.52	1	1	1	1	1	1	6	0
367	20	M	52	75.8	22	126	70	93	331	50	225	2.3	1	3	2.5	1	4	0	11.5	0
368	20	M	65	91	25.15	130	70	160	93	35	291	2.81	2	1.5	1	1	1.5	2	9	1
369	21	W	54	100.3	35.24	120	70	100	135	44	366	5.21	2	2	1	3	0	2	10	0
370	21	W	43	92.5	30.86	104	70	95	166	46	376	4.7	4.5	1	3	7	3	8	26.5	0
371	21	W	41	74.9	25.45	112	70	86	147	80	328	1.14	1	0	2	6	0	0	9	0
372	21	M	47	133.5	48.85	134	80	98	181	40	321	7.88	2	1	1	7	1	1	13	0
373	21	W	47	80.2	26.41	106	80	94	121	34	322	3.35	1	0	1	2	1	2	7	0
374	21	M	37	153.5	60.6	110	70	98	131	30	456	12.5	2	2	0	2	0	7	13	0
375	21	M	50	98.2	29.69	100	70	95	285	39	296	3.22	2	0	0	0	0	2	4	0
376	21	W	46	79.2	25.15	90	60	210	276	31	282	9.87	4	0	0	0	0	0	4	1
377	21	W	52	128.4	43.74	140	90	112	177	60	372	5.7	2.5	1	1	1	1	8	14.5	1
378	21	M	53	97.2	31.25	130	70	126	166	40	337	3.86	2	1	1	1	0	1	6	1
379	21	M	27	89.5	28.4	100	60	78	93	35	295	4.17	1	0	0	0	0	2	3	0
380	21	M	23	86.5	28.6	110	70	80	270	41	237	1.34	1	0	0	0	0	1	2	0
381	21	M	21	95	29.76	110	70	93	193	54	233	1.38	2	6	2	1	1	3	15	0
382	21	W	27	81.5	26.64	114	80	101	193	104	464	9.56	3	1	1	4.5	1	6	16.5	0
383	21	M	23	95.3	28.12	120	60	89	144	64	289	1	8.5	2	5	5.5	9	5	35	0
384	21	M	22	103	33.34	120	74	93	151	49	280	2	1	0	1	0	0	1	3	0
385	22	M	64	101.2	32.41	156	80	71	174	42	407	4.4	5.5	2	10	5	5	10	37.5	1
386	22	W	58	105.8	37.27	150	88	120	261	44	290	2.4	1	1	2	1	1	1	7	1
387	22	M	40	90	29.09	120	80	91	262	37	235	3	2	0	1	0	0	2	5	0
388	22	M	39	96.5	26.91	110	60	112	113	29	242	2.5	0	0	0	0	0	0	0	0
389	22	M	27	86.1	27.59	110	70	88	171	29	272	3.9	2	2	1	2	1	4.5	12.5	0
390	22	W	35	78	25.08	90	60	90	122	44	256	1.5	2	2	2	3	1	1	11	0
391	22	W	23	84	27.11	90	60	82	98	40	344	3.5	3	1	1	1	1	3	10	0
392	22	M	18	81	25.45	120	60	88	59	37	299	2.1	5	0	0	1	2	1	9	0
393	22	W	33	74.7	22.52	100	60	87	59	65	240	1	2	1	1.5	2	1.5	1	9	0
394	22	W	18	58.8	17.8	100	60	84	74	49	279	1.1	1.5	1	4	0	0	5	11.5	0
395	22	M	20	75	21.94	100	70	89	40	43	260	1.6	6	1	1	1	1	9.5	19.5	0
396	22	W	26	79.5	19.3	70	50	86	93	29	291	2.8	2	1	1	1	1	1	7	0
397	22	M	36	97.4	28.26	110	70	100	199	44	252	1	2	1	1	3.5	1	1	9.5	0
398	22	W	31	88	30.67	90	60	84	218	39	291	5.86	2	0	1	2	0	0	5	0
399	22	W	29	63.7	22.99	100	60	95	99	43	235	1.8	2	0	0	2	0	0	4	0
400	23	M	83	99	25.59	130	78	172	95	40	376	1.43	2	8	1	1	1	6	19	1
401	23	W	72	112	35.52	110	70	104	153	49	421	4.28	1	3	2	1	1	10	18	0
402	23	W	58	94.2	31.23	130	70	97	91	53	421	8.95	4	4	5	7	1	9	30	0
403	23	M	55	104.4	30.3	100	70	110	108	37	414	8.21	4	4	3	7	1	4	23	0
404	23	W	45	82.2	25.56	110	70	89	98	48	457	8.4	6	2	5	2	3	6	24	0
405	23	M	46	85.3	21.98	130	80	95	320	38	399	2.09	3	1	1	1	2	1	9	0
406	23	W	41	90.1	29.27	110	78	89	130	40	395	19.9	5	5	5	5	4.5	4	28.5	0
407	23	M	48	95.5	28.73	120	82	102	134	41	291	1.86	4.5	4	3	3	2	4.5	21	0
408	23	W	46	93	32.05	116	80	102	271	39	369	6.53	4	2	2	1	6	4.5	19.5	0
409	23	W	36	73.7	22.48	90	60	84	52	81	357	1.56	1	0	1	4	0	0	6	0
410	23	W	36	82.5	27.01	110	80	94	176	37	381	2.8	3	1	1	1	0	9	15	0
411	23	W	33	77.6	20.2	112	70	86	115	53	346	1.35	7	9.5	7.5	4	0	5	33	0
412	23	W	24	99.6	31.73	120	70	82	179	30	469	9.89	2	1	1	1	1	9	15	0
413	23	W	19	74.2	19.6	100	60	84	117	47	415	2.12	3	5.5	2	1	1	8	20.5	0
414	23	W	18	67	19	104	80	85	140	43	434	2.95	1.5	2	3	3	0	4	13.5	0
415	23	W	22	72.5	23.62	104	60	90	61	39	336	1.84	7	7	4	8.5	6	6	38.5	0
416	23	W	18	70.3	22.17	100	80	95	152	40	303	1.11	6	6	6	10	7	10	45	0
417	23	W	42	75	22.14	100	70	80	105	62	423	1.93	4	4	4	2.5	0	5	19.5	0
418	23	M	44	96.7	25.83	120	80	92	322	39	354	3.88	9	3.5	7	7	1	2	29.5	0
419	23	W	43	88	27.85	110	70	94	157	57	447	3.56	1	1	4	4	0	3	13	0
420	23	M	39	94.5	27.33	124	80	99	298	38	376	1.21	0	0	0	0	0	0	0	0
421	23	W	34	85.6	29.3	110	70	95	117	57	400	3.55	5	2	2	8.5	1	6	24.5	0
422	23	W	18	68.1	17.29	90	60	77	43	50	337	2	0	0	0	0	0	1	1	0
423	23	M	18	78.8	20.62	110	70	92	182	38	343	4.07	6	1	6	9	1	1	24	0
424	23	M	18	95.9	29.02	130	70	95	59	41	370	2.57	0	0	0	0	0	0	0	0
425	23	W	66	83	25.68	150	86	101	350	41	452	4.08	2	1	1	1	0	0	5	0
426	23	M	42	118	39.08	120	80	95	116	37	439	15.5	3	1	1	1	1	1	8	0
427	23	W	40	84.2	29.45	90	60	87	85	55	465	3.6	3	2	6	7	1	7	26	0
428	23	W	21	91.6	33.09	90	60	66	107	79	552	17.3	5	1.5	2	4	2	7	21.5	0
429	23	W	64	102	31.9	120	70	93	52	64	537	4.2	4	6	8	6	1	1	26	0
430	24	W	78	86	25.24	110	60	98	333	41	304	2.56	4.5	5	1	1	1	1	13.5	0
431	24	M	58	90	23.59	124	70	82	89	39	306	2.01	6	5	5	5	2	2	25	0
432	24	W	54	90	28.6	124	80	88	57	65	323	2.62	6	2.5	2.5	2.5	3	10	26.5	0
433	24	M	53	86.2	25.15	110	70	87	275	36	259	1	6	2	4	8	1	7.5	28.5	0
434	24	W	56	67.5	16.87	110	70	84	170	40	347	5.74	6	1	1	1	1	1	11	0
435	24	W	51	75	25	100	70	95	75	40	337	1.99	0	1	1	1	1	1	5	0
436	24	M	60	91	26.58	114	70	88	91	40	287	1.16	2	2	2	2	2	3	13	0
437	24	W	48	94	32.45	120	60	99	142	41	289	4.3	6.5	8	6	8	5	8	41.5	0
438	24	M	45	93.6	28.76	124	90	104	295	34	245	3.47	1	1	1	1	1	1	6	0
439	24	W	47	83	26.75	100	60	84	74	62	419	3.02	2	1	1	1	1	1	7	0
440	24	M	44	95	25.98	116	60	86	68	36	256	1	3	2	1	1	0	4	11	0
441	24	W	42	75.5	23.93	120	70	78	123	62	276	1.42	0	0	0	0	0	0	0	0
442	24	W	40	65	19.17	114	60	95	105	58	314	1.17	1	0	0	3	0	1	5	0
443	24	W	34	82.3	25.84	108	60	93	72	53	373	3.56	6	5	4	3.5	5.5	3	27	0
444	24	W	36	75.5	22.06	100	60	91	184	47	285	3.03	4	2	5	5	1	5	22	0
445	24	M	22	68.1	18.23	100	60	77	75	43	325	14.7	6	0	0	0	3	0	9	0
446	24	M	32	97.7	28.96	90	58	86	83	50	281	2.33	2	3	1	1	0	1.5	8.5	0
447	24	W	29	69.5	20.19	70	58	83	19	57	334	1.35	1	1.5	1	0	1	3	7.5	0
448	24	M	26	94.3	30.12	90	50	99	79	38	276	1	4	0	1.5	6.5	0	6	18	0
449	24	M	20	85.7	25.15	120	76	85	87	40	212	1	1	1	5	1	1	1	10	0
450	24	M	18	79	22.86	90	50	94	45	36	245	3	2	0	0	1	0	2	5	0
451	24	W	19	76	23.82	100	64	94	100	46	383	2.86	4	0	0	8	0	5	17	0
452	24	W	18	82	26.17	106	50	86	146	35	304	3.14	3	2	0	0	0	0	5	0
453	25	W	53	78.5	24.1	110	70	98	157	43	551	27.9	1	1	1	1	0	0	4	0
454	25	W	18	71.5	20.7	90	60	84	85	56	230	0.2	1	0	0	1	0	1	3	0
455	25	W	61	93.5	30.82	122	80	112	214	39	376	1.4	1	1	0	1	1	1	5	1
456	25	W	60	81.2	26.67	140	80	92	89	39	278	1.3	1	3	3	1	1	1	10	0
457	25	M	61	86.8	24.57	130	70	108	124	51	286	1.4	1	1	1	1	1	1	6	0
458	25	M	57	95.8	26.78	130	70	105	257	43	251	2	3	4	1	1	1	1	11	0
459	25	M	55	99	27.16	120	80	102	351	38	258	2.2	2	2	8	9	1	2	24	0
460	25	W	52	73.1	21.36	100	60	83	68	55	327	1.8	4	0	10	0	0	0	14	0
461	25	W	51	80.3	25.34	130	80	96	114	37	236	1.8	3	5	7	6	5	9	35	0
462	25	M	53	74.8	18.62	100	60	91	39	44	241	0.2	2	2	2	1	1	1	9	0
463	25	W	41	96	27.43	110	70	89	112	48	278	0.5	1	0	0	0	0	0	1	0
464	25	W	38	76.5	22.49	120	60	85	119	49	382	1.3	1	0	0	0	0	2	3	0
465	25	M	39	101.9	29.68	120	80	195	250	39	426	5.1	0	0	0	0	0	9	9	1
466	25	M	28	80.2	20.83	122	70	92	109	42	246	0.4	2	1.5	2	2	2	1	10.5	0
467	25	M	26	88.4	25.5	130	70	95	195	31	230	0.4	0	0	0	0	0	0	0	0
468	25	M	19	73.5	17.78	110	70	78	61	49	207	0.2	3.5	1	1	1	1	1	8.5	0
469	25	M	18	67	16.51	100	60	83	129	34	307	1.5	3	0	0	3	1	4	11	0
470	26	M	72	94.9	28.68	110	70		156	35	315	6.9	1	1	1	1	1	1	6	0
471	26	W	67	127.2	47.63	110	70	114	210	40	318	8.1	1	1	1	1	1	1	6	0
472	26	W	50	85.7	27.56	120	78	99	68	57	347	1.15	1	1	1	1	1	1	6	0
473	26	M	48	103.8	31.91	120	80	82	280	33	289	2.66	0	0	1	0	1	3	5	0
474	26	W	43	82	25.51	100	60	79	165	43	289	15.8	1	1	1	1	1	1	6	0
475	26	W	46	87.6	33.52	120	80	90	194	48	351	7.04	1	1	1	1	0	1.5	5.5	0
476	26	M	51	90.3	27	110	70	84	172	57	336	2.68	1	5.5	1.5	2	2	2	14	0
477	26	W	43	90	31.65	130	90	220	124	43	320	7.65	1	2	1	1	2	1.5	8.5	1
478	26	M	42	99.5	29.04	100	60	107	223	29	241	3.33	2	1	1	3	0	0	7	0
479	26	W	41	106	39.42	120	78	81	75	47	362	4.99	4	0	1	2	0	0	7	0
480	26	M	27	91.9	29.07	100	70	89	166	35	237	3.18	1	1	1	1	1	1	6	0
481	26	W	21	96.2	32.34	90	60	79	134	46	312	13.8	1	1	1	1	1	1	6	0
482	26	M	20	74.3	23.31	110	60	83	87	41	260	3.39	4.5	3.5	1	4	2	1	16	0
483	26	W	18	101.9	32.87	120	70	91	132	39	287	1.97	0	0	1	0	1	1	3	0
484	26	W	23	76.4	28.44	110	60	85	126	45	324	1.19	1	1	0	0	1	0	3	0
485	26	M	20	96	29.7	120	70	87	102	30	230	1.79	1.5	0	1.5	0	0	0	3	0
486	26	W	39	102.3	35.38	110	70	86	134	33	309	3.75	2	1	2	3	1	4	13	0
487	27	W	80	86.3	28.06	140	70	104	209	39	341	6.44	5.5	10	10	6	1	10	42.5	0
488	27	M	56	81	23.73	120	80	96	121	30	242	2.69	1	0	0	0	0	0	1	0
489	27	W	45	89	22.94	100	60	94	133	46	324	6.87	2	1.5	1	0	1	4	9.5	0
490	27	W	54	85.1	25.97	120	60	93	174	37	321	2.96	1.5	0	0	1	1	1	4.5	0
491	27	M	50	84.9	22.86	100	60	78	179	39	271	5.21	1	1	1	1	1.5	1	6.5	0
492	27	M	48	99.6	29.58	126	90	86	262	31	341	3.21	2	2	1.5	2	1	1	9.5	0
493	27	M	46	98.6	27.08	146	90	97	352	35	253	5.21	2	1.5	1.5	0	1.5	0	6.5	0
494	27	W	44	73.4	22.68	100	60	85	141	47	244	2.11	0	1	1	1	1	6	10	0
495	27	W	39	117.1	41.5	146	100	97	230	27	315	5.74	1.5	1	0	0	1	1.5	5	0
496	27	W	48	81.6	24.98	96	68	90	71	40	432	3.6	2	1	2	2	1	6	14	0
497	27	M	24	76	20.96	100	70	86	125	36	229	1.54	0	0	0	0	0	0	0	0
498	27	W	22	76.5	22.94	100	60	74	115	43	326	2.98	2	2	5	6	2	3	20	0
499	27	M	19	73.9	20.2	100	70	82	82	33	156	1.52	3	1	1	1	1	8.5	15.5	0
500	27	M	21	66.5	16.62	90	60	97	101	40	235	1.83	0	0	0	0	0	0	0	0
501	27	W	21	85.2	23.63	100	60	81	90	47	343	6.47	0	0	0	0	0	0	0	0
502	27	M	19	83	23.94	100	70	87	100	46	246	1.48	0	0	0	0	0	0	0	0
503	27	M	18	72.5	18.81	100	60	79	70	47	287	2.1	2	1	1	1	1.5	0	6.5	0
504	28	W	73	63.5	18.37	230	100	84	82	49	266	3.48	1	1.5	2	3	3	2.5	13	0
505	28	W	55	87.8	27.77	180	90	87	276	46	368	7.04	7	9	4	3	4	7	34	0
506	28	W	43	73.5	21.17	110	60	81	153	42	253	1.08	6	6	6	4	5	7	34	0
507	28	W	66	84.9	25.8	130	80	154	166	44	354	7.19	1	1	1	1	1	2	7	1
508	28	M	24	83.7	24.45	120	60	82	59	52	174	2.4	2	3	5.5	1	3	0	14.5	0
509	28	W	45	86	26.11	112	70	95	152	41	240	1	4.5	4.5	3	3	3	5	23	0
510	28	M	47	88.8	27.66	120	82	96	230	36	268	2.58	0	3	4	3.5	0	0	10.5	1
511	28	M	43	75	19.38	94	60	93	105	69	251	1	7	7	6	5.5	4	6	35.5	0
512	28	M	44	95.5	25.21	128	70	228	142	71	263	11.9	5	5	7	7	6	5.5	35.5	1
513	28	M	42	77.8	21.01	126	70	105	134	52	227	2.73	1	1.5	1	1	1	3.5	9	0
514	28	W	40	79.2	22.22	96	60	110	66	50	229	1.62	5	2	8	2	1	8	26	0
515	28	M	32	83.5	21.14	120	80	92	128	65	252	1.47	6	5	6	7	7	7	38	0
516	28	M	18	79.6	22.6	96	68	98	65	38	209	2.64	3	4.5	1.5	2	2	5	18	0
517	28	M	18	89.8	24.35	102	70	95	227	39	234	1.94	3	1	1	1	1	5.5	12.5	0
518	28	W	18	75.5	20.08	94	62	99	46	53	357	5.45	5.5	3	1	9	3	1	22.5	0
519	28	M	19	73.9	19.78	100	70	83	67	44	240	5.4	2	4	2	2	5	2	17	0
520	29	W	68	83.2	24.56	120	70	104	102	46	344	3.61	1	0	0	0	0	0	1	1
521	29	M	74	98	25.16	120	70	84	145	43	284	2.54	0	0	0	0	0	0	0	0
522	29	W	39	90.2	27.24	120	70	112	183	35	336	2.54	1.5	0	0	3	0	0	4.5	0
523	29	W	30	93.2	29.92	100	80	96	160	44	275	5.64	7	4	5	3	8	1	28	0
524	29	W	47	85.4	32.89	138	80	104	143	61	245	6.28	2.5	0	3	3	1	1	10.5	0
525	29	W	46	80.2	23.12	146	94	87	160	54	297	1.94	0	1	1	3.5	1	2	8.5	0
526	29	M	45	90.3	25.39	110	84	90	132	36	465	12.6	2	1	1	1	1	1	7	0
527	29	W	42	91.3	26.56	132	84	97	148	59	287	8.63	0	0	0	0	3	5	8	0
528	29	M	46	106.5	34.95	100	80	107	234	34	268	2.94	4	2	1	1	0	0	8	0
529	29	M	40	97.6	27.27	138	94	106	100	43	277	3.99	1	0	0	0	0	0	1	0
530	29	W	26	87	25.64	100	60	88	126	39	353	8.02	4	2	6	6	1	2	21	0
531	29	M	21	75.7	20.98	110	80	81	165	46	232	1	2.5	1	1	5	1	1	11.5	0
532	29	M	19	82.7	23.32	122	70	88	141	48	228	1	4	1	3	3	0	0	11	0
533	29	M	19	79.3	21.33	110	70	97	131	42	320	4.41	7	1	1	1	1	1	12	0
534	29	W	18	68.1	19.48	100	60	87	51	47	258	7.11	3	1	5.5	6	1	1	17.5	0
535	30	W	63	91.2	26.75	100	70	150	223	28	569	15.3	6	1	0	0	1	1	9	1
536	30	M	59	117.4	36.26	120	68	114	87	39	338	8.33	2	1	1	1	1	1	7	0
537	30	W	60	123	36.1	90	60	118	228	43	341	4.04	1	1	1	1	1	1	6	1
538	30	W	53	124.6	42.76	120	80	85	314	37	313	4.49	5	1	3	1	1	8	19	0
539	30	W	51	105.7	32.41	120	70	86	170	38	343	2.07	1	1	1	1	1	1	6	0
540	30	W	49	118	39.3	100	70	87	206	35	345	4.8	1	0	0	0	0	0	1	0
541	30	W	27	93	29.59	90	70	84	108	38	343	2.6	8	1	1	3	1	8	22	0
542	30	W	23	90.6	28.72	110	70	89	74	47	360	3.68	4	1	3	3	1	1	13	0
543	30	M	27	118.9	41.59	130	70	86	88	33	384	17.2	1	0	0	0	0	0	1	0
544	30	M	22	99.9	29.07	100	70	88	171	33	284	3.87	2	1	1	3	1	1	9	0
545	30	M	20	89.4	26.47	100	70	88	124	40	239	1.16	0	0	2	0	0	0	2	0
546	30	M	21	138.7	50.27	120	70	92	184	34	408	20.2	0	0	1	1	1	1	4	0
547	30	W	54	96.4	31.04	120	70	82	223	41	304	1.97	0	0	0	0	0	0	0	0
548	30	M	24	97.3	30.09	100	70	83	196	39	252	2.37	1	1	2	1	1	1	7	0
549	30	W	67	88.7	28.83	100	70	87	172	36	446	6.1	2	0	3	4	0	0	9	0
550	31	W	78	73.6	22.81	160	70	74	215	37	405	2.12	5	8	2	8	0	7	30	1
551	31	W	63	80.8	26.84	100	70	79	179	41	267	2.66	0	0	0	0	0	0	0	0
552	31	W	74	106.5	33.73	125	80	88	167	57	339	3.87	0	0	1	8	0	0	9	0
553	31	W	84	75.2	21.91	130	80	67	271	63	353	6.63	1	1	1	1	4	8	16	0
554	31	W	57	106.1	42.7	160	95	78	256	53	372	3.3	1.5	1	0	1	0	0	3.5	1
555	31	M	26	86.8	24	100	60	74	151	40	449	20.1	1	0	0	1.5	0	0	2.5	0
556	31	W	52	108.6	31.64	125	80	107	336	48	273	9.31	3	1	1	7	1	1	14	0
557	31	W	36	79.7	23.92	100	80	75	98	47	226	2.97	1	1	1	1	1	1	6	0
558	31	W	63	85.7	25.2	130	85		777	37	381	2.04	3	1	1	1	1	1	8	1
559	31	W	32	131.8	37.27	130	80	65	356	76	577	21.9	5.5	7	4	2	3	6	27.5	0
560	31	W	24	82.1	28.99	100	70	82	91	55	506	17.3	6.5	0	2	6	0	0	14.5	0
561	31	W	47	89.3	32.47	120	75	75	116	39	361	3.86	1	1	1	1	1	1	6	0
562	31	M	41	92.2	31.59	160	100		663	46	216	2.03	1	1	1	1	1	1	6	1
563	31	M	53	104.3	30.07	120	65	87	650	37	435	5.77	2	1	2	2	0	1	8	0
564	31	M	52	86	21.2	100	60	67	97	45	226	1.71	0	0	0	0	0	0	0	0
565	31	M	18	63.4	16.25	110	70	91	76	52	175	1.4	1	1	1	1	0	1	5	0
566	31	W	50	75.2	23.9	110	60	82	169	38	220	1.59	3	1	1	1	1	0	7	0
567	32	M	79	100.5	28.32	100	80	77	256	39	299	1.64	1	3	1	1	1	1	8	0
568	32	W	79	101.5	35.18	130	80	86	301	46	353	4.56	2	1	2	6	1	1	13	1
569	32	W	57	84.8	26.06	110	70	91	69	52	416	5.12	1.5	5	5	3	1	8	23.5	0
570	32	M	56	89.4	23.44	120	80	88	251	45	246	1.43	3	4	3	3	0	1	14	0
571	32	W	52	94	32.01	110	70	79	236	42	369	5.86	7	8	8	6	3.5	5	37.5	0
572	32	M	55	105	29.15	110	70	90	379	29	273	2.89	1.5	2	1	1	1	1	7.5	0
573	32	W	53	113.5	34.6	145	85	84	149	37	390	4.72	2	1	1	1	1	1	7	0
574	32	M	52	96	28.46	100	70	82	221	41	375	3.17	8	0	0	0	1	0	9	0
575	32	W	47	94.5	30.11	125	75	102	323	35	277	5.61	1	1	1	0	0	0	3	1
576	32	M	51	90.8	26.72	100	65	75	373	34	270	2.15	5	5	4	5	4	5	28	0
577	32	M	49	87.5	23.94	120	85	74	471	39	326	2.37	2	1	1	1	1	1	7	0
578	32	W	30	68.8	21.37	110	60	66	33	58	326	2.94	1	0	0	0	0	0	1	0
579	32	W	41	102.3	33.26	120	70	88	179	38	239	2.64	0	0	0	0	0	1.5	1.5	0
580	32	M	41	81.5	24.83	100	60	83	157	35	379	2.29	6	2.5	3	5	4	5	25.5	0
581	32	W	25	84.2	26.49	100	70	74	74	37	319	2.12	1	1	1	1	1	1	6	0
582	32	W	24	70.5	21.3	100	55	73	72	65	255	1.21	1	1	2	1	1	1	7	0
583	32	M	24	92.8	27.72	120	85	71	234	42	292	1.1	1	1	1	1	1	1	6	0
584	32	W	18	64	19.68	90	60	75	145	40	298	1.21	3	1	1	1	0	0	6	0
585	32	M	18	85	25.26	100	60	77	169	46	208	1.53	2	0	1	1	0	0	4	0
